# Supplementary material for: Phase-Shift Dynamics of Sea Urchin Overgrazing on Nutrified Reefs
Source: PLoS One. 2016 Dec 28;11(12):e0168333. doi: 10.1371/journal.pone.0168333 (PMC5193397; doi:10.1371/journal.pone.0168333)
Supplement: S1 Dataset — (XLSX) [file pone.0168333.s001.xlsx]

## Sheet: plot_data
habitat	month_elapsed	nutrients	urchin_no	turf_cover	algae_cover	algae_minus_ecklonia_cover	canopy_cover	undstorey_minus_encrusting_cover	canopy_minus_ecklonia_cover	eck_rad_cover	tot_eck_stage_1_count	tot_eck_stage_2_count	tot_eck_1_2_count	tot_eck_stage_3_count	tot_eck_count	tot_und_pin_ad_count	tot_und_pin_juv_count	tot_und_pin_count	tot_sar_ves_ad_count	tot_sar_ves_ju_count	tot_sarg_ves_count	tot_canopy_count	tot_canopy_no_st3	tot_canopy_minus_und_count	tot_algal_cover
kelp	0	enhanced	3.53	0	0	0	50	0	0	50	0	0	0	3	3	0	0	0	0	0	0	3	0	3
barrens	0	ambient	3.53	0	0	0	0	0	0	0	0	0	0	0	0	0	0	0	0	0	0	0	0	0
kelp	0	ambient	11.76	0	0	0	50	0	0	50	0	0	0	3	3	0	0	0	0	0	0	3	0	3
kelp	0	ambient	23.53	0	0	0	50	0	0	50	0	0	0	3	3	0	0	0	0	0	0	3	0	3
kelp	0	ambient	20	0	0	0	50	0	0	50	0	0	0	3	3	0	0	0	0	0	0	3	0	3
kelp	0	ambient	0	0	0	0	50	0	0	50	0	0	0	3	3	0	0	0	0	0	0	3	0	3
kelp	0	ambient	3.53	0	0	0	50	0	0	50	0	0	0	3	3	0	0	0	0	0	0	3	0	3
kelp	0	enhanced	0	0	0	0	50	0	0	50	0	0	0	3	3	0	0	0	0	0	0	3	0	3
barrens	0	ambient	20	0	0	0	0	0	0	0	0	0	0	0	0	0	0	0	0	0	0	0	0	0
kelp	0	enhanced	8.24	0	0	0	50	0	0	50	0	0	0	3	3	0	0	0	0	0	0	3	0	3
barrens	0	enhanced	11.76	0	0	0	0	0	0	0	0	0	0	0	0	0	0	0	0	0	0	0	0	0
barrens	0	ambient	0	0	0	0	0	0	0	0	0	0	0	0	0	0	0	0	0	0	0	0	0	0
barrens	0	ambient	11.76	0	0	0	0	0	0	0	0	0	0	0	0	0	0	0	0	0	0	0	0	0
barrens	0	ambient	15.29	0	0	0	0	0	0	0	0	0	0	0	0	0	0	0	0	0	0	0	0	0
kelp	0	ambient	8.24	0	0	0	50	0	0	50	0	0	0	3	3	0	0	0	0	0	0	3	0	3
kelp	0	ambient	15.29	0	0	0	50	0	0	50	0	0	0	3	3	0	0	0	0	0	0	3	0	3
barrens	0	enhanced	20	0	0	0	0	0	0	0	0	0	0	0	0	0	0	0	0	0	0	0	0	0
barrens	0	enhanced	3.53	0	0	0	0	0	0	0	0	0	0	0	0	0	0	0	0	0	0	0	0	0
kelp	0	enhanced	23.53	0	0	0	50	0	0	50	0	0	0	3	3	0	0	0	0	0	0	3	0	3
barrens	0	enhanced	0	0	0	0	0	0	0	0	0	0	0	0	0	0	0	0	0	0	0	0	0	0
barrens	0	enhanced	23.53	0	0	0	0	0	0	0	0	0	0	0	0	0	0	0	0	0	0	0	0	0
kelp	0	enhanced	11.76	0	0	0	50	0	0	50	0	0	0	3	3	0	0	0	0	0	0	3	0	3
barrens	0	ambient	23.53	0	0	0	0	0	0	0	0	0	0	0	0	0	0	0	0	0	0	0	0	0
barrens	0	enhanced	15.29	0	0	0	0	0	0	0	0	0	0	0	0	0	0	0	0	0	0	0	0	0
kelp	0	enhanced	20	0	0	0	50	0	0	50	0	0	0	3	3	0	0	0	0	0	0	3	0	3
barrens	0	ambient	8.24	0	0	0	0	0	0	0	0	0	0	0	0	0	0	0	0	0	0	0	0	0
kelp	0	enhanced	15.29	0	0	0	50	0	0	50	0	0	0	3	3	0	0	0	0	0	0	3	0	3
barrens	0	enhanced	8.24	0	0	0	0	0	0	0	0	0	0	0	0	0	0	0	0	0	0	0	0	0
kelp	3	enhanced	3.53	34	100	52	48	20	0	48	0	0	0	3	3	0	0	0	0	0	0	3	0	3
barrens	3	ambient	3.53	22	76	76	0	50	0	0	0	0	0	0	0	0	0	0	0	0	0	0	0	0
kelp	3	ambient	11.76	38	78	52	26	22	0	26	0	0	0	2	2	0	0	0	0	0	0	2	0	2
kelp	3	ambient	23.53	58	20	20	0	0	0	0	0	0	0	0	0	0	0	0	0	0	0	0	0	0
kelp	3	ambient	20	64	32	20	12	0	0	12	0	0	0	2	2	0	0	0	0	0	0	2	0	2
kelp	3	ambient	0	14	104	54	50	50	0	50	1	0	1	3	4	0	0	0	0	0	0	4	1	4
kelp	3	ambient	3.53	26	104	54	50	46	0	50	0	0	0	3	3	0	0	0	0	0	0	3	0	3
kelp	3	enhanced	0	16	74	50	24	36	0	24	0	0	0	3	3	0	0	0	0	0	0	3	0	3
barrens	3	ambient	20	60	20	20	0	4	0	0	0	0	0	0	0	0	0	0	0	0	0	0	0	0
kelp	3	enhanced	8.24	6	82	50	32	22	0	32	0	0	0	3	3	0	0	0	0	0	0	3	0	3
barrens	3	enhanced	11.76	56	30	30	0	12	0	0	0	0	0	0	0	0	0	0	0	0	0	0	0	0
barrens	3	ambient	0	34	52	52	0	30	0	0	0	0	0	0	0	0	0	0	0	0	0	0	0	0
barrens	3	ambient	11.76	56	14	14	0	0	0	0	0	0	0	0	0	0	0	0	0	0	0	0	0	0
barrens	3	ambient	15.29	36	34	34	0	0	0	0	0	0	0	0	0	0	0	0	0	0	0	0	0	0
kelp	3	ambient	8.24	32	72	48	26	18	2	24	0	0	0	1	1	0	0	0	0	0	0	1	0	1
kelp	3	ambient	15.29	24	88	42	46	12	0	46	0	0	0	3	3	0	0	0	0	0	0	3	0	3
barrens	3	enhanced	20	54	28	28	0	6	0	0	0	0	0	0	0	0	0	0	0	0	0	0	0	0
barrens	3	enhanced	3.53	58	30	30	0	10	0	0	0	0	0	0	0	0	0	0	0	0	0	0	0	0
kelp	3	enhanced	23.53	34	36	34	2	6	0	2	0	0	0	0	0	0	0	0	0	0	0	0	0	0
barrens	3	enhanced	0	42	38	38	0	16	0	0	0	0	0	0	0	0	0	0	0	0	0	0	0	0
barrens	3	enhanced	23.53	30	34	34	0	0	0	0	0	0	0	0	0	0	0	0	0	0	0	0	0	0
kelp	3	enhanced	11.76	20	82	40	42	16	0	42	1	0	1	3	4	0	0	0	0	0	0	4	1	4
barrens	3	ambient	23.53	56	22	22	0	14	0	0	0	0	0	0	0	0	0	0	0	0	0	0	0	0
barrens	3	enhanced	15.29	58	16	16	0	4	0	0	0	0	0	0	0	0	0	0	0	0	0	0	0	0
kelp	3	enhanced	20	26	42	26	16	0	0	16	0	0	0	2	2	0	1	1	0	0	0	3	1	2
barrens	3	ambient	8.24	56	22	22	0	4	0	0	0	0	0	0	0	0	0	0	0	0	0	0	0	0
kelp	3	enhanced	15.29	16	48	46	2	4	0	2	0	0	0	0	0	0	0	0	0	0	0	0	0	0
barrens	3	enhanced	8.24	50	22	22	0	4	0	0	0	0	0	0	0	0	0	0	0	0	0	0	0	0
kelp	6	enhanced	3.53	34	108	74	36	30	2	34	1	0	1	3	4	0	0	0	0	0	1	5	2	5
barrens	6	ambient	3.53	54	92	92	4	42	4	0	0	0	0	0	0	0	0	0	0	0	2	2	2	2
kelp	6	ambient	11.76	62	24	24	2	0	2	0	0	0	0	0	0	0	0	0	0	0	1	1	1	1
kelp	6	ambient	23.53	56	18	18	0	0	0	0	0	0	0	0	0	0	0	0	0	0	0	0	0	0
kelp	6	ambient	20	68	42	42	0	0	0	0	0	0	0	0	0	0	0	0	0	0	0	0	0	0
kelp	6	ambient	0	4	144	78	66	76	0	66	0	0	0	3	3	0	0	0	0	0	0	3	0	3
kelp	6	ambient	3.53	12	88	56	32	56	0	32	0	0	0	2	2	0	0	0	0	0	0	2	0	2
kelp	6	enhanced	0	38	68	52	24	32	8	16	0	0	0	2	2	0	0	1	0	0	3	6	4	5
barrens	6	ambient	20	76	16	16	0	0	0	0	0	0	0	0	0	0	0	0	0	0	0	0	0	0
kelp	6	enhanced	8.24	36	74	46	32	8	4	28	0	0	0	3	3	0	0	1	0	0	1	5	2	4
barrens	6	enhanced	11.76	52	42	42	0	0	0	0	0	0	0	0	0	0	0	0	0	0	0	0	0	0
barrens	6	ambient	0	52	76	76	6	34	6	0	0	0	0	0	0	0	0	0	0	0	3	3	3	3
barrens	6	ambient	11.76	84	24	24	0	2	0	0	0	0	0	0	0	0	0	0	0	0	0	0	0	0
barrens	6	ambient	15.29	70	38	38	0	0	0	0	0	0	0	0	0	0	0	0	0	0	0	0	0	0
kelp	6	ambient	8.24	54	100	86	14	4	0	14	0	0	0	1	1	0	0	0	0	0	0	1	0	1
kelp	6	ambient	15.29	42	98	78	20	4	0	20	0	0	0	2	2	0	0	0	0	0	0	2	0	2
barrens	6	enhanced	20	76	86	86	0	0	0	0	0	0	0	0	0	0	0	0	0	0	0	0	0	0
barrens	6	enhanced	3.53	70	94	94	6	18	6	0	0	0	0	0	0	0	0	0	0	0	3	3	3	3
kelp	6	enhanced	23.53	44	74	74	0	0	0	0	0	0	0	0	0	0	0	0	0	0	0	0	0	0
barrens	6	enhanced	0	30	74	74	14	40	14	0	0	0	0	0	0	0	2	3	0	0	4	7	7	4
barrens	6	enhanced	23.53	26	54	54	0	0	0	0	0	0	0	0	0	0	0	0	0	0	0	0	0	0
kelp	6	enhanced	11.76	44	64	64	0	0	0	0	0	0	0	0	0	0	0	0	0	0	0	0	0	0
barrens	6	ambient	23.53	50	62	62	0	0	0	0	0	0	0	0	0	0	0	0	0	0	0	0	0	0
barrens	6	enhanced	15.29	54	68	68	0	4	0	0	0	0	0	0	0	0	0	0	0	0	0	0	0	0
kelp	6	enhanced	20	40	60	60	0	0	0	0	0	0	0	0	0	0	0	0	0	0	0	0	0	0
barrens	6	ambient	8.24	50	72	72	0	0	0	0	0	0	0	0	0	0	0	0	0	0	0	0	0	0
kelp	6	enhanced	15.29	54	70	70	0	0	0	0	0	0	0	0	0	0	0	0	0	0	0	0	0	0
barrens	6	enhanced	8.24	80	86	86	0	0	0	0	0	0	0	0	0	0	0	0	0	0	0	0	0	0
kelp	9	enhanced	3.53	8	86	28	58	0	0	58	2	0	2	5	7	0	1	1	0	14	14	22	17	21
barrens	9	ambient	3.53	42	34	34	2	10	2	0	0	0	0	0	0	0	16	16	0	13	13	29	29	13
kelp	9	ambient	11.76	32	20	20	0	4	0	0	0	0	0	0	0	0	0	0	0	0	0	0	0	0
kelp	9	ambient	23.53	14	14	14	0	2	0	0	0	0	0	0	0	0	0	0	0	0	0	0	0	0
kelp	9	ambient	20	40	16	16	0	2	0	0	0	0	0	0	0	0	2	2	0	0	0	2	2	0
kelp	9	ambient	0	12	112	42	70	8	0	70	1	0	1	4	5	0	1	1	0	8	8	14	10	13
kelp	9	ambient	3.53	8	130	66	72	28	8	64	6	0	6	9	15	1	12	13	3	30	4	32	23	19
kelp	9	enhanced	0	26	114	96	64	10	46	18	2	0	2	3	5	5	26	31	0	17	3	39	36	8
barrens	9	ambient	20	26	10	10	0	0	0	0	0	0	0	0	0	0	0	0	0	0	0	0	0	0
kelp	9	enhanced	8.24	20	26	26	0	4	0	0	0	0	0	0	0	0	4	4	0	3	3	7	7	3
barrens	9	enhanced	11.76	10	14	14	0	4	0	0	0	0	0	0	0	0	0	0	0	0	0	0	0	0
barrens	9	ambient	0	20	68	68	18	36	18	0	0	0	0	0	0	4	17	21	3	4	4	25	25	4
barrens	9	ambient	11.76	18	36	36	0	2	0	0	0	0	0	0	0	0	3	3	0	0	0	3	3	0
barrens	9	ambient	15.29	18	46	46	0	0	0	0	0	0	0	0	0	0	0	0	0	0	0	0	0	0
kelp	9	ambient	8.24	12	78	56	28	6	6	22	0	0	0	1	1	5	0	5	0	0	0	6	5	1
kelp	9	ambient	15.29	26	38	38	0	2	0	0	0	0	0	0	0	1	0	1	0	0	0	1	1	0
barrens	9	enhanced	20	24	42	42	0	4	0	0	0	0	0	0	0	0	10	10	2	6	8	18	18	8
barrens	9	enhanced	3.53	32	68	68	14	2	14	0	0	0	0	0	0	0	0	0	0	0	0	0	0	0
kelp	9	enhanced	23.53	12	48	48	0	0	0	0	0	0	0	0	0	0	0	0	0	0	0	0	0	0
barrens	9	enhanced	0	10	86	86	52	26	52	0	0	0	0	0	0	2	1	3	15	20	11	14	14	11
barrens	9	enhanced	23.53	8	26	26	0	0	0	0	0	0	0	0	0	0	0	0	0	0	0	0	0	0
kelp	9	enhanced	11.76	34	32	32	0	0	0	0	0	0	0	0	0	1	0	1	0	0	0	1	1	0
barrens	9	ambient	23.53	32	16	16	0	0	0	0	0	0	0	0	0	0	0	0	0	0	0	0	0	0
barrens	9	enhanced	15.29	38	14	14	0	2	0	0	0	0	0	0	0	0	0	0	0	0	0	0	0	0
kelp	9	enhanced	20	14	30	30	0	0	0	0	0	0	0	0	0	0	0	0	0	0	0	0	0	0
barrens	9	ambient	8.24	38	28	28	0	0	0	0	0	0	0	0	0	0	0	0	0	0	0	0	0	0
kelp	9	enhanced	15.29	2	38	38	0	2	0	0	0	0	0	0	0	0	0	0	0	0	0	0	0	0
barrens	9	enhanced	8.24	32	12	12	0	0	0	0	0	0	0	0	0	0	0	0	0	0	0	0	0	0
kelp	13	enhanced	3.53	32.6087	54.32	32.61	26.06	32.61	4.35	21.71	4	1	5	1	6	1	0	1	4	12	16	23	22	22	91
barrens	13	ambient	3.53	58.7	36.96	36.96	10.87	26.09	10.87	0	0	0	0	0	0	22	5	27	4	3	7	34	34	7	108
kelp	13	ambient	11.76	58.6957	21.74	21.74	0	13.04	0	0	1	0	1	0	1	0	0	0	0	0	0	1	1	1	18
kelp	13	ambient	23.53	69.5652	10.87	10.87	0	2.17	0	0	0	0	0	0	0	0	0	0	0	0	0	0	0	0	9
kelp	13	ambient	20	26.087	10.87	10.87	0	10.87	0	0	0	0	0	0	0	3	1	4	0	0	0	4	4	0	13
kelp	13	ambient	0	0	145.65	80.43	65.22	47.83	0	65.2174	2	0	2	3	5	0	1	1	4	5	9	15	12	14	104
kelp	13	ambient	3.53	0	132.61	86.96	84.78	34.78	39.13	45.6522	4	1	5	2	7	3	9	12	11	9	20	39	37	27	74
kelp	13	enhanced	0	0	73.91	52.17	56.52	0	34.78	21.7391	0	1	1	1	2	0	21	21	5	18	23	46	45	25	42
barrens	13	ambient	20	76.087	6.52	6.52	0	8.7	0	0	0	0	0	0	0	0	0	0	0	0	0	0	0	0	20
kelp	13	enhanced	8.24	89.1304	10.87	8.7	2.17	8.7	0	2.17391	0	0	0	0	0	0	0	0	0	1	1	1	1	1	32
barrens	13	enhanced	11.76	54.3478	28.26	28.26	0	28.26	0	0	0	0	0	0	0	1	0	1	2	0	2	3	3	2	58
barrens	13	ambient	0	41.3043	60.87	60.87	10.87	50	10.87	0	0	0	0	0	0	0	15	15	4	6	10	25	25	10	70
barrens	13	ambient	11.76	78.2609	13.04	13.04	0	2.17	0	0	0	0	0	0	0	0	2	2	0	0	0	2	2	0	10
barrens	13	ambient	15.29	89.1304	0	0	0	0	0	0	0	0	0	0	0	0	0	0	0	0	0	0	0	0	5
kelp	13	ambient	8.24	6.52174	23.91	15.22	8.7	13.04	0	8.69565	0	0	0	1	1	0	2	2	6	0	6	9	8	7	25
kelp	13	ambient	15.29	10.8696	4.35	4.35	0	4.35	0	0	0	0	0	0	0	0	0	0	0	0	0	0	0	0	17
barrens	13	enhanced	20	100	0	0	0	0	0	0	0	0	0	0	0	0	0	0	0	0	0	0	0	0	3
barrens	13	enhanced	3.53	26.087	76.09	76.09	13.04	60.87	13.04	0	0	0	0	0	0	2	10	12	10	5	15	27	27	15	66
kelp	13	enhanced	23.53	84.7826	10.87	10.87	0	4.35	0	0	0	0	0	0	0	0	0	0	0	0	0	0	0	0	4
barrens	13	enhanced	0	47.8261	52.17	52.17	26.09	28.26	26.09	0	0	0	0	0	0	0	3	3	19	42	61	64	64	61	61
barrens	13	enhanced	23.53	21.7391	0	0	0	0	0	0	0	0	0	0	0	0	0	0	0	0	0	0	0	0	4
kelp	13	enhanced	11.76	76.087	15.22	15.22	0	15.22	0	0	0	0	0	0	0	0	0	0	0	0	0	0	0	0	7
barrens	13	ambient	23.53	95.6522	0	0	0	0	0	0	0	0	0	0	0	0	0	0	0	0	0	0	0	0	6
barrens	13	enhanced	15.29	91.3043	0	0	0	0	0	0	0	0	0	0	0	0	0	0	0	0	0	0	0	0	7
kelp	13	enhanced	20	91.3043	0	0	0	0	0	0	0	0	0	0	0	0	0	0	0	0	0	0	0	0	6
barrens	13	ambient	8.24	82.6087	4.35	4.35	0	0	0	0	0	0	0	0	0	1	0	1	5	0	5	6	6	5	26
kelp	13	enhanced	15.29	69.5652	13.04	13.04	0	13.04	0	0	0	0	0	0	0	0	0	0	0	0	0	0	0	0	5
barrens	13	enhanced	8.24	71.7391	28.26	28.26	0	26.09	0	0	0	0	0	0	0	0	0	0	4	1	5	5	5	5	39

## Sheet: diversity
nutrients	habitat	urchins	sp	H
nutrient	kelp	4	5	1.15189
ambient	barrens	4	5	1.31304
ambient	kelp	12	2	0.256751
ambient	kelp	24	1	0
ambient	kelp	20	2	0.673012
ambient	kelp	0	5	1.2655
ambient	kelp	4	8	1.6552
nutrient	kelp	0	3	0.596621
ambient	barrens	20	2	0.636514
nutrient	kelp	8	2	0.693147
nutrient	barrens	12	2	0.617242
ambient	barrens	0	2	0.46922
ambient	barrens	12	1	0
ambient	barrens	15	0	0
ambient	kelp	8	4	1.24245
ambient	kelp	15	2	0.693147
nutrient	barrens	20	0	0
nutrient	barrens	4	4	0.715137
nutrient	kelp	24	1	0
nutrient	barrens	0	4	1.05388
nutrient	barrens	24	0	0
nutrient	kelp	12	2	0.410116
ambient	barrens	24	0	0
nutrient	barrens	15	0	0
nutrient	kelp	20	0	0
ambient	barrens	8	0	0
nutrient	kelp	15	2	0.450561
nutrient	barrens	8	1	0

## Sheet: nutrients
nutrients	NH3	FRP	Nox	tot_N	tot
ambient	0.411027	1.5497	0.0322555	0.443282	1.99298
ambient	0.176154	1.61427	0.0483833	0.224538	1.83881
ambient	0.234872	1.51741	0.0483833	0.283256	1.80067
high	0.880772	1.64656	0.0806388	0.96141	2.60797
high	0.528463	1.7757	0.064511	0.592974	2.36867
high	0.645899	1.5497	0.0483833	0.694283	2.24398
